# Supplementary material for: Human Adenovirus and Influenza A Virus Exacerbate SARS-CoV-2 Infection in Animal Models
Source: Microorganisms. 2023 Jan 11;11(1):180. doi: 10.3390/microorganisms11010180 (PMC9860643; doi:10.3390/microorganisms11010180)
Supplement: Supplementary file 1 [file microorganisms-11-00180-s001.zip]

Archive with 5 entries (5 files):
- Svyat_Figure S1.pdf
- Svyat_Table S1.pdf
- Svyat_Table S2.pdf
- Svyat_Table S3.pdf
- Svyat_Table S4.pdf
